# Supplementary material for: Senescent BMSC‐Derived Thbs1 Drives Inflammaging and Impairs Bone Regeneration by Suppressing PINK1/Parkin‐Mediated Mitophagy in Macrophages
Source: Aging Cell. 2026 Jun 8;25(6):e70575. doi: 10.1111/acel.70575 (PMC13244667; doi:10.1111/acel.70575)
Supplement: Supplementary file 1 — Table S1: ChIP‐PCR primer sequences. Table S2: AAV‐shRNA construct sequences. Table S3: Venn diagram of the overlap among differentially expressed genes in extracellular matrix (EMEGs), immune response (IREGs), and senescence‐associated (SAEGs). Table S4: Differential remodeling of the JAK–STAT pathway in aged BMSCs. Table S5: GO terms and associated genes shared across aging‐related processes. Table S6: Predicted Stat3‐binding sites in gene promoters. [file ACEL-25-e70575-s001.xlsx]

## Sheet: Table S1
TABLE S1. ChIP-PCR primer sequences.
Gene	Binding site	Forward Sequence (5'-3')	Reverse Sequence (5'-3')
Pink1	Binding site 1	TGACTGACGCTGAGGCTAAG	GGAAGTGGACCTGTTTAGAACG
	Binding site 2	ATGTTCAGCCTGACGTGGTG	GCCTTGCATGGCCCTAGTTG
	Binding site 3	GCCTTGACTCTTCTCTCCTACC	AAGTGCTCTCATGCTCCTGTA
Thbs1	Binding site 1	TCAGAGCCAAGCCTGTTCAT	TCCCAAGCCAAGATGACTCT
	Binding site 2	TCACAGAAATGTAAACCACACCTC	ACAGAACGGACCCATAGAGTAAT
	Binding site 3	GCAAGATCCTAAGGGCTGAGTA	GGCTGAAAGTGAAGGGGAAG

## Sheet: Table S2
TABLE S2. AAV-shRNA construct sequences.
Name	Sequence
AAV-shRNA-NC	AGATATTAGTACAAAATACGTGACGTAGAAAGTAATAATTTCTTGGGTAGTTTGCAGTTTTAAAATTATGTTTTAAAATGGACTATCATATGCTTACCGTAACTTGAAAGTATTTCGATTTCTTGGCTTTATATATCTTGTGGAAAGGACGAAACACCGCCTAAGGTTAAGTCGCCCTCGCTCGAGCGAGGGCGACTTAACCTTAGGTTTTTTGCTAGCCGTTACATAACTTACGGTAAATGGCCCGCCTGGCTGACCGCCCAACGACCCCCGCCCATTGACGTCAATAATGACGTATGTTCCCATAGTAACGCCAATAGGGACTTTCCATTGACGTCAATGGGTGGAGTATTTACGGTAAACTGCCCACTTGGCAGTACATCAAGTGTATCATATGCC…
AAV-shRNA-Thbs1	CTGGATATTTGATGTAACACAAAGATATTAGTACAAAATACGTGACGTAGAAAGTAATAATTTCTTGGGTAGTTTGCAGTTTTAAAATTATGTTTTAAAATGGACTATCATATGCTTACCGTAACTTGAAAGTATTTCGATTTCTTGGCTTTATATATCTTGTGGAAAGGACGAAACACCGCCACGATAAAGATGGTAAATTCAAGAGATTTACCATCTTTATCGTGGTTTTTTGCTAGCCGTTACATAACTTACGGTAAATGGCCCGCCTGGCTGACCGCCCAACGACCCCCGCCCATTGACGTCAATAATGACGTATGTTCCCATAGTAACGCCAATAGGGACTTTCCATTGACGTCAATGGGTGGAGTATTTACGGTAAACTGCCCACTTGGCAGT…

## Sheet: Table S3
TABLE S3. Venn diagram of the overlap among differentially expressed genes in extracellular matrix (EMEGs), immune response (IREGs), and senescence-associated (SAEGs).
EMEGs	IREGs	SAEGs	EMEGs|IREGs	EMEGs|SAEGs	IREGs|SAEGs	EMEGs|IREGs|SAEGs
Tnc	Rt1-Ce10	Pdgfrb	Cd180	Tgm2	Cfh	Thbs1
Egfl6	Ifi44	Tp53		Ltbp4	Ccl11
Mmp12	Cxcl13	Igf1	Thbs1	Col3A1	Tnfsf11
Col11A1	Prg4	Abca4		Mmp13	Cxcl10
Lum	Pnp	Ins		Mmp3	Bmp6
Mmp10	Ccl20	Il6		Mgp	Ccr5
Rarres2	C6	Brca1		Fn1	Ccl3
Lama5	Rt1-A1	Arms2		Col1A1	Cd4
Adamts1	Cxcl11	Tnf		Bgn	Cd28
Ccn3	Aabr07044404.1	Lmna		Lamc2	Tlr9
Ptx3	Cx3Cl1	Brca2		Adamts9	Tnfsf10
Aabr07015881.1	Ackr4	Mapt		Loxl1
Adamts3	Ptger4	Fbln5		Alpl	Thbs1
Aabr07032338.1	Ccl4	Apob		Tnfrsf11B
Lamc1	Sectm1B	Vegfa		Reln
Ptprz1	Loc100364500	Htra1		Tgfbi
Vwa1	Rt1-T24-4	Bdnf		Apoe
Col15A1	Rt1-Ce1	Egfr		Acan
Aabr07049085.1	Irf8	Wrn		Col4A4
Adamts7	Loc103689974	Alb
Adamts14	Ccl9	Mthfr		Thbs1
Ssc5D	Map3K14	Il10
Adamtsl4	Aabr07060872.1	Hmcn1
Abi3Bp	Ccr1	Esr1
Mfap5	Ccrl2	Crp
Lrig1	Eda	C3
Loc103694874	Aabr07039446.2	Pparg
Col17A1	Ccl12	Mt-Tl1
Adamts6	Rgd1565355	Akt1
Lama1	Ccl6	Ercc6
Aspn	Nkx2-3	Il1B
Adamts8	Tlr8	Braf
Wnt4	Tnfsf13	Erbb2
Hapln4	Cd80	Igf2
Fbln7	Marchf1	Kras
Mmp17	Rt1-Ce4	App
Loc103693323	Tlr1	Ace
Col9A2	Cxcl9	Ar
Npnt	Il23A	Tlr4
Wnt5B	Aabr07051532.1	Igf1R
Mamdc2	Aabr07051533.2	Cdkn2A
Ucma	Tnfsf8	Cfi
Nav2	Aabr07027447.1	Vdr
Aspnl1	Aabr07060979.1	Cst3
Mmp28	Aabr07051611.1	Pten
Wnt6	Aabr07051708.1	Hla-Drb1
Lrrn2	Aabr07051684.1	Snca
Rell2	Rt1-Bb	Mlh1
Adamts17	Aabr07060963.2	Lep
Mmp8	Ccr7	Mmp9
Optc	Cxcr3	Cfhr3
Otog	Aabr07051550.1	Ercc2
Col11A2	Aabr07051741.1	Atm
Epyc	Aabr07034730.2	Hif1A
Col26A1	Pdcd1Lg2	Scn1A
Fcgbp	Cd74	Cfb
Vit	Aabr07051551.2	Tgfb1
Egflam	Aabr07060952.1	Hla-Dqb1
Adamtsl2	Aabr07061134.1	Adipoq
Lrrc17	Aabr07060792.3	Cfhr1
Col24A1	Aabr07051626.2	Nfkb1
Hapln2	Aabr07060886.1	Eln
Ac096317.1	Aabr07051548.2	Sod2
	Ac109901.2	Nos3
	Aabr07051564.1	Ager
	Rt1-Db1	Mtor
	Aabr07051532.2	Pik3Ca
	Aabr07051583.1	Cxcl8
	Aabr07034730.3	Tert
	Ly86	Ctnnb1
		Prkn
		Comt
		Gh1
		Msh2
		Gba1
		Sod1
		Sirt1
		Serpine1
		Kcnj11
		Lrrk2
		Tp63
		Mmp2
		Abcc8
		Insr
		Fbn1
		Psen1
		Fmr1
		Bbs10
		Cdh1
		C2
		F2
		Chek2
		Jak2
		Fscn2
		Gstm1
		Abcb1
		Mpo
		Epha2
		Ghr
		Bcl2
		Cyp3A4
		F5
		Scn2A
		Hfe
		Hnf1A
		Ercc1
		Ifng
		Slc6A4
		Smad4
		Mdm2
		Parp1
		Msh6
		Nbn
		Dmd
		Gfap
		Ccnd1
		Igfbp3
		Kcnq1
		Ctsd
		Cyp19A1
		Cx3Cr1
		Ptgs2
		Ret
		Ccl2
		Pon1
		Cyp2C9
		Vim
		Flt1
		Rest
		Cat
		Mapk1
		Gstp1
		Slc2A1
		Hnf4A
		Il2
		Apc
		Mecp2
		Kit
		Bglap
		Ttr
		Ppt1
		Shbg
		Kdr
		Ppargc1A
		Kl
		Il1Rn
		Fgfr3
		Egf
		Psap
		Apoa1
		Dnmt3A
		Polg
		Gck
		Foxo3
		Gstt1
		Agt
		Ptpn11
		Rad51
		Gabrg2
		Clu
		Ctla4
		Tcf7L2
		Icam1
		Agtr1
		Cyp1A2
		Nf1
		Smpd1
		Cryaa
		Lipc
		Tpp1
		Gapdh
		Ghrl
		Chat
		Scn1B
		Il18
		Cyp1A1
		Fto
		Ercc4
		Prnp
		Serpinf1
		Glb1
		Nampt
		Lpl
		Galc
		Nppb
		Col2A1
		Htr2A
		Oca2
		Cnr1
		Cetp
		Abca1
		Nfe2L2
		C9
		Ldlr
		Atxn2
		Cd36
		Cyp2D6
		Pms2
		Fgf2
		Drd2
		Fas
		Hras
		Cyp2C19
		Th
		H19
		Pcna
		Sdhb
		Mt-Nd1
		Palb2
		Retn
		Slc6A3
		Bmp2
		Serpina3
		Rad51C
		Brip1
		Cacna1A
		Mfsd8
		Plau
		Hla-B
		Mir146A
		Mir21
		Prl
		Pgr
		Ache
		Pomc
		Mmp1
		Il1A
		Srcap
		Nppa
		Nlrp3
		Scn5A
		Il4
		Xrcc1
		Gjb2
		Irs1
		Naglu
		Nsd1
		Tshr
		Bche
		Tgfbr2
		Met
		Ucp2
		Cav1
		Hmga2
		Mbp
		Col1A2
		Klk3
		Edn1
		Ptch1
		Flt3
		Nras
		Tgfbr1
		Casp3
		Mir34A
		Nos2
		Cyp1B1
		Htt
		Vwf
		Trem2
		Timp3
		Ntrk2
		Stat3
		Rb1
		Kcnq2
		Cdkn1C
		Epo
		Pdx1
		Nr4A2
		Ngf
		Scn4A
		Sirt3
		Npy
		Psen2
		Idh1
		Adrb2
		Cyp17A1
		Ifih1
		Foxo1
		Grin2A
		Trex1
		Npm1
		Sst
		Fgfr1
		Hmox1
		Scn8A
		Calca
		Notch3
		Cdkn1A
		Lrp5
		Cyp3A5
		Npc1
		Csf3
		Exosc2
		Igfbp1
		Tbp
		Pik3R1
		Tf
		C9Orf72
		Lepr
		Park7
		Sirt6
		Nod2
		Tyms
		Kcnh2
		Serpina1
		Serpinc1
		Mbl2
		Gnrh1
		Abcc9
		Pax4
		Ntrk1
		Tlr2
		Tardbp
		Hla-C
		Kiss1R
		Smarca4
		Csgalnact1
		Gpt
		Myc
		Drd4
		Recql4
		Syp
		Lta
		Arhi1
		Arhi2
		Esr2
		Smn1
		Cdkn1B
		Ren
		Tgfb2
		Angpt2
		Neurod1
		Blm
		Nr3C2
		Adh1C
		Pcsk9
		Timp1
		Il13
		Ryr1
		Mutyh
		Dyrk1A
		Tnfrsf1A
		Cftr
		Myo7A
		Gja1
		Pdgfra
		Cd40Lg
		Selp
		Thbd
		Myh7
		Mc1R
		Epcam
		Map2K1
		Ghrhr
		Grn
		Cep290
		Mki67
		Ezh2
		Ptpn22
		Il17A
		Hnf1B
		Cp
		Enpp1
		Mtr
		Bax
		Ercc5
		Cln6
		Slc17A5
		Rho
		Atrip
		Cd79A
		Igfbp2
		Tfam
		Grin1
		Snrpn
		Scn9A
		Vcam1
		Nat2
		Cdkl5
		Gnas
		Drd3
		Jun
		Men1
		Neu1
		Kitlg
		Myoc
		Skic2
		Loc106627981
		Hla-Dqa1
		Xpc
		Gmnn
		Des
		Sele
		Hbb
		Rpe65
		Ttn
		Eng
		Pgbd3
		Afp
		Dync1H1
		Casp8
		Kiss1
		Spata7
		Ifna1
		Crebbp
		Nr3C1
		Maf
		Pik3Cg
		Cryab
		Cln5
		Gabra1
		Zmpste24
		Best1
		Raf1
		Prkar1A
		Ogg1
		Rnaseh2A
		Crb1
		Mme
		Pax6
		Ednrb
		Smarcb1
		Mfn2
		Park10
		Tlr3
		Vcp
		Tnnt2
		Srd5A2
		Ggt1
		Sqstm1
		Plat
		Hp
		Grin2B
		Gabrb3
		Dnmt1
		Dpyd
		Gnb3
		Tbc1D24
		Pik3C2A
		Spp1
		Prph2
		Pdcd1
		Kmt2A
		Dcn
		Rax2
		F3
		Wt1
		Ada
		Cdk4
		Mc4R
		Fgfr2
		Ppara
		Src
		Foxp3
		Mkrn3
		Hcn1
		Cdh23
		Tyr
		Erbb4
		Ugt1A1
		Fgf23
		Gdnf
		Atrx
		Stat5B
		Dnmt3B
		Trpv4
		Actb
		Hla-A
		Dicer1
		Itgb3
		Gh-Lcr
		Mir210
		Igf2Bp2
		Efemp1
		Slc30A8
		Rad51D
		Cdkn2B
		Vhl
		Fraxa
		B2M
		Krt14
		Mir29A
		Alk
		Mpz
		Sncaip
		Pdgfb
		Sdhd
		Stxbp1
		Gdf11
		Nqo1
		Gaa
		Elovl4
		Bscl2
		Rnaseh2C
		Wfs1
		Gsr
		Mre11
		Faslg
		Gata1
		Kcnq3
		Mir126
		Herc2
		Gpx1
		Fancc
		Cdk2
		Cd274
		C11Orf65
		Mybpc3
		Fos
		Eno2
		Adgrv1
		Tnfrsf1B
		Chd7
		C4A
		Thpo
		Cxcl12
		Pth
		Ephx1
		Mitf
		Ids
		Aldh18A1
		Ush2A
		Mir155
		Acta1
		Tomm40
		Cln3
		Nfix
		Loc110806262
		Rpgr
		Samhd1
		Maoa
		Lepqtl1
		Idh2
		Crh
		Adar
		Sox2
		Aldh2
		Gcg
		Vegfc
		Meg3
		Cdk1
		Fancm
		Il2Ra
		Cd46
		Gabrd
		Kcnj2
		Elane
		Sufu
		Gast
		Xylt1
		Gata4
		Loc102724058
		Hba1
		S100B
		Mgmt
		Hamp
		Xrcc3
		Idua
		Abcb11
		Chga
		Ep300
		Wnt1
		Smn2
		Akt2
		Fus
		Muc1
		Wwox
		Atp1A3
		Ccl5
		Col18A1
		Dlk1
		Cacna1C
		Setbp1
		Gad1
		Pgf
		Erbb3
		Ercc8
		Serping1
		Tnfrsf11A
		Tnni3
		Abl1
		Amh
		Hsd17B10
		Prom1
		Igfbp5
		Dao
		Gnrhr
		Cbs
		F13A1
		Hprt1
		Tsc2
		Ccr2
		Hspa4
		Gla
		Gch1
		Ercc3
		Rlbp1
		Fgb
		Lig4
		Stk11
		Cln8
		Cyp2E1
		Pnpla6
		Drd5
		Rfc1
		Tek
		Actc1
		Stn1
		Eif2B2
		Nkx2-1
		Apex1
		Hsd11B2
		Bmp4
		Polr3A
		Tymp
		Cxcr4
		Ighmbp2
		Xrcc2
		Igf2R
		Mmp7
		Runx2
		Vldlr
		Chm
		Hmgcr
		Pole
		Chrna4
		Pth1R
		Dnajc13
		Ighe
		Pcdh15
		Abcg2
		Fanca
		Arx
		Slc19A1
		Atxn3
		F8
		Aldh1A1
		Fxn
		Mir17
		Stx1A
		Nos1
		Bard1
		Depdc5
		Rnaseh2B
		Smad3
		Apoa2
		Cd44
		Magel2
		Vkorc1
		Msx1
		Mir145
		Gusb
		Irs2
		Setd2
		Arsa
		Lpa
		Vcan
		Sorl1
		Gli3
		Rtel1
		Htr1A
		Nr2C2
		Mapk10
		Tfap2A
		Ctrct28
		Cntnap2
		Fga
		Slc25A24
		Lama2
		Hla-G
		Kcnj6
		Apoc3
		Fkrp
		Birc5
		Krt5
		Pink1
		G6Pd
		Optn
		Pycr1
		Atp6V0A2
		Flcn
		Notch1
		Uchl1
		Mtrr
		Nf2
		Kcnma1
		Spast
		Xpa
		Lmnb1
		Mefv
		Terc
		Hgf
		Pla2G6
		Bmpr2
		Eya1
		Ngfr
		Atrip-Trex1
		Capn3
		Cd14
		Kcnj5
		Ndufs4
		Nefl
		Aifm1
		Ext2
		Pecam1
		Bcr
		Cenpj
		Msh3
		Sox9
		Phb1
		Ftl
		Galns
		Pcdh19
		Dhcr7
		Plp1
		Pmp22
		Rps27A
		Nphs1
		Bace1
		Vps13C
		Cd34
		Chi3L1
		Adrb3
		Atxn8Os
		Nr1I2
		Hspb1
		Ptpn1
		Scarb1
		Plag1
		Cant1
		Fgf8
		Plg
		Huwe1
		Oprm1
		Grm7
		Cog2
		Casp1
		Asah1
		Csf2
		Tor1A
		Ltbp3
		Sgsh
		Plekha1
		Cstb
		Rgn
		Foxg1
		Myh6
		Stat1
		Tnfrsf10A
		Gpc3
		Alms1
		Mapk14
		Arid1A
		Abcd1
		Dbh
		Arsb
		Cd59
		Mt-Rnr1
		Mt-Nd2
		Fshb
		Il5
		Asxl1
		Pla2G7
		F7
		Hjv
		Cyp11B2
		Cbl
		Piga
		Trps1
		Tkt
		Snap25
		Maob
		Krt10
		Bnc1
		Tgfb3
		Mapk8
		Lrp1
		Bap1
		Fhit
		Eif2B5
		Nphp3
		Ndn
		Tmem106B
		Dspp
		Ctns
		Mir133B
		Il1R1
		Cfhr5
		Cck
		Atr
		Tfrc
		Chchd2
		Blk
		Npc2
		Ddc
		Mir221
		Eys
		Csf1
		Mapk3
		Sdhc
		Por
		Col4A1
		Mmp14
		Rpa1
		Mif
		Cel
		Smc1A
		Rai1
		Sgcd
		Fshr
		Gorab
		Tet2
		Btk
		Jag1
		Il3
		Mlxipl
		Ceacam5
		Mt-Atp6
		Tpo
		Lgals3
		Flt4
		Gucy2D
		Pvalb
		Iapp
		Aspm
		Il15
		Kcnq1Ot1
		Nr1H2
		Fig4
		Gli2
		Creb1
		Atp7B
		Mir433
		Hexb
		Opa1
		Rara
		H19-Icr
		Pex6
		Tg
		Rbp4
		Sptan1
		Shc1
		Or2Ag1
		C4B
		Coch
		Dcc
		Lcn2
		Hcn2
		Ins-Igf2
		Mir223
		Glul
		Sos1
		Mycn
		Lrrc56
		Bin1
		Comp
		H2Ac18
		Slc1A3
		Slc2A2
		Hsd17B4
		Sall4
		Lbr
		Mbd5
		Cep152
		Vsx2
		Impg2
		Slc1A2
		Mir27A
		Appl1
		Tcf4
		Apoh
		Lmx1B
		Mt-Cyb
		Sost
		Cd55
		Hspg2
		Smo
		Top2A
		Lztr1
		Gata6
		Ehmt1
		Pkd2
		Lox
		Slco1B1
		Il7R
		Nts
		Slc2A10
		Hsd11B1
		Arid1B
		Gjb1
		Tacr3
		Csf1R
		Aopep
		Slc26A2
		Mt-Co1
		Atp1A2
		Galt
		Obsl1
		Kcnj8
		Atl1
		Wnt5A
		Smad2
		Mir20A
		Flg
		Mt-Nd5
		Stx1B
		Glud2
		Kcnj1
		Slc6A1
		Aurka
		Rassf1
		Ccn2
		Runx1
		Smarca2
		Hcrt
		Menoq1
		Adam10
		Or2Ag2
		Adm
		Alox15B
		Lamp2
		Odc1
		Fancd2
		Pah
		Kcna1
		Gns
		Zfp57
		Fanci
		F9
		Ltf
		Sprtn
		Pkhd1
		Nr5A1
		Sdha
		Thrb
		Eif2Ak3
		Msr1
		Rnase3
		Hspd1
		Sell
		Drd1
		Alpp
		Pde4D
		Gnptab
		Pcnt
		Rad51B
		Rnasel
		Gdf5
		Pms1
		Rad54L
		Abcb4
		Calb2
		Lhcgr
		Slc25A13
		Tp73
		Mpl
		Mir125A
		Cntf
		Hgsnat
		Cdh2
		Setx
		Lonp1
		Twnk
		Shox
		Dpp4
		Dmpk
		Itgb2
		Pou5F1
		Chd2
		Gsk3B
		Casr
		Rad50
		Kcnt1
		Hmgb1
		Spr
		Timp2
		Ttc21B
		Fh
		Casp9
		Cga
		Aif1
		Olr1
		St3Gal3
		Becn1
		Cenpe
		Hspa1A
		Map1B
		Naip
		Krt19
		Bcl2L1
		Adamts13
		Cacna1H
		Nfkbia
		Myod1
		Dysf
		Pold1
		Ednra
		Alad
		Xrcc4
		Scarb2
		Cyp21A2
		Eif2B4
		Il6R
		Prokr2
		Ncam1
		Cdk5
		Rgs4
		Ptprc
		Mir106B
		Pkd1
		Prkdc
		Agtr2
		Lin28B
		Znf335
		Pmm2
		Prrt2
		Cfhr4
		Ncf1
		Gtf2I
		Mip
		Ada2
		Klf4
		Gja5
		Impg1
		Nsun2
		Vegfd
		Rit1
		Adh1B
		Pou1F1
		Col4A3
		Slc6A2
		Apod
		Ace2
		Sptbn1
		Smarcal1
		Cul7
		Auts2
		Otx2
		Hspa9
		Col7A1
		Krt1
		Hspa8
		S100A8
		Tspo
		Mcm7
		Tph1
		Ccr6
		Ehmt2
		Sox10
		Ghrh
		Il12B
		Nrg1
		Zeb1
		S100A9
		Rbfox1
		Cacnb4
		Bub1B
		Clcnkb
		Dsp
		Nr1H4
		Dnm2
		Vip
		Pot1
		Gdf15
		Wrap53
		Mt-Nd4
		Col4A5
		Ctsb
		Klf11
		Kcne2
		Lipa
		Camk2A
		Ush1C
		Slpi
		Nrxn1
		Ift172
		Syne1
		Med12
		Plcb1
		Pcsk1
		Il2Rb
		Ghsr
		Phox2B
		Hsp90Aa1
		Mcm9
		Ikzf1
		Tac3
		Wdr4
		Dnajc5
		Dhfr
		Nphp4
		Prpf31
		Aip
		Ube3A
		Mtnr1B
		Myd88
		Vps13B
		Limk1
		Cngb3
		Aire
		Htr2C
		Mb
		Galk1
		Rarb
		Mir222
		Rps6Ka3
		Ccdc8
		Fuca1
		Map2
		Pnkp
		Ucp3
		Gabbr2
		Add1
		Mir143
		C5
		Htra2
		Tsc1
		Cycs
		Tbk1
		Socs1
		Pdha1
		Sbds
		Hexa
		Prop1
		Eif4E
		Ctnna1
		Cdk6
		Nphp1
		Anxa5
		Crx
		Mir335
		Myh11
		Mir205
		Cnp
		Cd40
		Akr1B1
		Foxl2
		Prkca
		Zeb2
		Ryr2
		Hla-Dpb1
		Ahsg
		Slc12A5
		Cav3
		Pthlh
		Abcc1
		Oxt
		Cdc6
		Umod
		Cebpa
		Ahr
		Mt-Ts1
		Naa10
		Atn1
		Cdc73
		Xdh
		Tbx1
		Cyp2B6
		Ext1
		Fan1
		Sall1
		Ddx41
		Thra
		Bmpr1A
		Mir29B1
		Chrnb2
		Epm2A
		Mir127
		Nkx2-5
		Mir31
		Cpa6
		Fktn
		Piezo2
		Mstn
		Ece1
		Srd5A1
		Pex5
		F2R
		Invs
		Rtl1
		Otc
		Gamt
		Gphn
		Srebf1
		Psmb8
		Stub1
		Apoc1
		Rpsa
		Mir15A
		Calb1
		Pon2
		Slc2A4
		Flna
		Prickle1
		Ifna2
		Kng1
		Sema3A
		Sparc
		Tmem38B
		Clock
		Kctd7
		Rpl10
		Park16
		Ctsk
		Secisbp2
		Pappa
		Rbbp8
		Cyp11B1
		Efhc1
		Shoc2
		Hbg2
		Itgam
		Vrk1
		Alox5
		Cyba
		Vtn
		Satb2
		Slc11A1
		Dag1
		Dnajc21
		Tbl1Xr1
		Mfsd2A
		Tyrobp
		Gad2
		Aqp1
		Oxtr
		Havcr2
		Trhr
		Shh
		Pex1
		Poc1A
		Ptgs1
		Qdpr
		Tlr7
		Angpt1
		Nsd2
		Tjp1
		Arg1
		Pabpn1
		Hells
		Ddit3
		Dis3L2
		Ppp1Cb
		Hmga1
		Il12A
		Sts
		Lgr4
		Tph2
		Exo1
		Flnb
		Adrb1
		Spg11
		Ankle2
		Bcyrn1
		Atxn7
		Gbe1
		Bsg
		Ifnb1
		C5Ar1
		Tuba1A
		Abca7
		Mt-Tk
		Nog
		Orc4
		Atp7A
		Crhr1
		Pepd
		Gc
		Rdh5
		Antxr1
		Mertk
		Rp1L1
		Lgals1
		Bcl7B
		Ide
		Itga2
		Pigt
		Gtf2H5
		Star
		Gria2
		Hspa5
		Dlg4
		Ifitm5
		Il4R
		Iqcb1
		Pkp2
		Acadvl
		Etv6
		Gk
		Col5A1
		Avp
		Fcgr2A
		Krt18
		Gpx4
		Lrat
		G6Pc1
		Fkbp5
		Mttp
		Chd8
		Stat4
		Cript
		Slc40A1
		Krt7
		Spink1
		Irf1
		Sod3
		Cyp2C8
		Actg1
		P2Rx7
		Dvl1
		Pros1
		Mir200B
		Nexmif
		Cox5A
		Glo1
		Otof
		Apoa4
		Rab39B
		Efl1
		Plod1
		Cyp2A6
		Ankh
		Ptk2B
		Eed
		Acvrl1
		Tbx4

## Sheet: Table S4
TABLE S4. Differential remodeling of the JAK-STAT pathway in aged BMSCs.
Pathway_ID	KEGG_Level_1	KEGG_Level_2	Pathway_Name	P.value	Q.value	gene_id	gene_name	fc	log2(fc)	pval	qval	regulation	significant	FPKM.Aged_1	FPKM.Aged_2	FPKM.Aged_3	FPKM.Aged_4	FPKM.Young_1	FPKM.Young_2	FPKM.Young_3	FPKM.Young_4
rno04630	Environmental Information Processing	Signal transduction	JAK-STAT signaling pathway	0.000731835	0.00626876	ENSRNOG00000032973	Il13ra2	4.95131	2.30781	2.14188e-87	6.10302e-86	up	yes	6.65085	6.61816	5.81368	5.99466	1.31397	1.06276	1.45657	1.23149
rno04630	Environmental Information Processing	Signal transduction	JAK-STAT signaling pathway	0.000731835	0.00626876	ENSRNOG00000023214	Il20rb	8.03981	3.00716	1.14171e-70	2.72736e-69	up	yes	6.57153	7.00484	7.38538	7.13502	1.12464	0.814351	0.788984	0.766725
rno04630	Environmental Information Processing	Signal transduction	JAK-STAT signaling pathway	0.000731835	0.00626876	ENSRNOG00000004332	Egfr	2.68356	1.42415	1.76596e-69	4.17491e-68	up	yes	10.6219	11.8072	11.3506	12.0284	4.79527	3.70274	4.30918	4.26271
rno04630	Environmental Information Processing	Signal transduction	JAK-STAT signaling pathway	0.000731835	0.00626876	ENSRNOG00000016846	Pik3cd	2.06043	1.04294	1.35422e-26	1.51367e-25	up	yes	6.04153	5.59337	5.07739	4.66547	2.33678	2.67266	2.76847	2.59747
rno04630	Environmental Information Processing	Signal transduction	JAK-STAT signaling pathway	0.000731835	0.00626876	ENSRNOG00000008759	Csf3r	2.46442	1.30125	4.9704e-05	0.000180092	up	yes	0.757051	0.397564	0.616754	0.517888	0.362377	0.181966	0.221426	0.163154
rno04630	Environmental Information Processing	Signal transduction	JAK-STAT signaling pathway	0.000731835	0.00626876	ENSRNOG00000007270	Il12rb2	9.79643	3.29226	0.00238261	0.00676176	up	yes	0.066322	0.068074	0.106801	0.099856	0	0	0.00487	0.029944
rno04630	Environmental Information Processing	Signal transduction	JAK-STAT signaling pathway	1.3849e-05	5.36414e-05	ENSRNOG00000020811	Il6r	1.61087	0.687836	1.3849e-05	5.36414e-05	up	yes	4.4955	3.28115	3.13121	2.78785	2.00953	2.26594	2.46384	1.76277
rno04630	Environmental Information Processing	Signal transduction	JAK-STAT signaling pathway	0.000731835	0.00626876	ENSRNOG00000027976	Il22ra1	7.94776	2.99055	0.000534875	0.00170021	up	yes	0.072056	0.074897	0.1843	0.098514	0	0.033711	0	0.020363
rno04630	Environmental Information Processing	Signal transduction	JAK-STAT signaling pathway	0.000731835	0.00626876	ENSRNOG00000033984	Ifnlr1	2.60901	1.3835	4.03857e-53	7.79779e-52	up	yes	8.42304	9.88069	9.04888	9.67289	3.57519	3.58237	3.98689	3.04695
rno04630	Environmental Information Processing	Signal transduction	JAK-STAT signaling pathway	0.000731835	0.00626876	ENSRNOG00000001312	Pdgfa	2.00036	1.00026	9.558e-33	1.23574e-31	up	yes	9.68733	10.117	9.94573	9.52226	4.75251	5.0836	5.21961	4.57687
rno04630	Environmental Information Processing	Signal transduction	JAK-STAT signaling pathway	0.000731835	0.00626876	ENSRNOG00000062125	Aox3	8.33942	3.05995	3.13561e-16	2.49006e-15	up	yes	0.327632	0.37691	0.332961	0.303488	0.0594526	0.0164741	0.0225354	0.0623394
rno04630	Environmental Information Processing	Signal transduction	JAK-STAT signaling pathway	0.000731835	0.00626876	ENSRNOG00000003254	Il23a	3.039	1.6036	7.14681e-07	3.12924e-06	up	yes	1.13807	1.41993	1.04418	1.08124	0.596666	0.371694	0.327825	0.244916
rno04630	Environmental Information Processing	Signal transduction	JAK-STAT signaling pathway	0.000731835	0.00626876	ENSRNOG00000014294	Ptpn6	2.19623	1.13503	1.71979e-06	7.26535e-06	up	yes	15.3396	8.11306	9.6321	8.11623	4.71846	4.69681	4.90225	4.44239
rno04630	Environmental Information Processing	Signal transduction	JAK-STAT signaling pathway	0.000731835	0.00626876	ENSRNOG00000017089	Prl6a1	26.5505	4.73067	3.78067e-06	1.54506e-05	up	yes	0.348149	0.271142	0.253006	0.547068	0	0	0.053459	0
rno04630	Environmental Information Processing	Signal transduction	JAK-STAT signaling pathway	0.000731835	0.00626876	ENSRNOG00000015354	Aox1	2.17012	1.11777	1.12922e-60	2.40899e-59	up	yes	13.565	15.8538	13.6353	14.3765	6.45713	6.50657	7.23948	6.26112
rno04630	Environmental Information Processing	Signal transduction	JAK-STAT signaling pathway	0.000731835	0.00626876	ENSRNOG00000031081	Stat2	0.272054	-1.87804	0	0	down	yes	16.4962	14.6548	15.1047	15.2511	56.56	55.0812	57.5938	56.8484
rno04630	Environmental Information Processing	Signal transduction	JAK-STAT signaling pathway	0.000731835	0.00626876	ENSRNOG00000059968	Jak2	0.372855	-1.42331	0	0	down	yes	58.7802	56.8987	56.3749	57.702	152.493	153.401	156.807	153.506
rno04630	Environmental Information Processing	Signal transduction	JAK-STAT signaling pathway	0.000731835	0.00626876	ENSRNOG00000002946	Socs3	0.454599	-1.13733	3.54291e-142	1.59268e-140	down	yes	48.1943	46.9614	43.3753	45.6836	96.9992	98.4605	105.585	104.179
rno04630	Environmental Information Processing	Signal transduction	JAK-STAT signaling pathway	0.000731835	0.00626876	ENSRNOG00000002568	Socs1	0.415464	-1.2672	5.34776e-08	2.60356e-07	down	yes	0.804352	0.811799	1.07167	0.760686	1.5008	2.34775	2.30762	2.14419
rno04630	Environmental Information Processing	Signal transduction	JAK-STAT signaling pathway	0.000731835	0.00626876	ENSRNOG00000008965	Socs2	0.363487	-1.46002	0.000593174	0.00187422	down	yes	0.294516	0.133825	0.249304	0.316724	0.915194	0.849035	0.680874	0.290535
rno04630	Environmental Information Processing	Signal transduction	JAK-STAT signaling pathway	0.000731835	0.00626876	ENSRNOG00000019478	Irf9	0.45407	-1.13901	3.43741e-118	1.28865e-116	down	yes	17.516	17.1326	18.4045	16.9549	39.238	36.636	40.9381	37.3667
rno04630	Environmental Information Processing	Signal transduction	JAK-STAT signaling pathway	0.000731835	0.00626876	ENSRNOG00000057710	Ccnd2	0.154076	-2.69829	3.32196e-114	1.2079e-112	down	yes	3.83264	2.41016	2.74149	3.65098	21.0677	19.1663	21.7247	20.0481
rno04630	Environmental Information Processing	Signal transduction	JAK-STAT signaling pathway	0.000731835	0.00626876	ENSRNOG00000015654	Ghr	0.317048	-1.65722	8.3015e-107	2.85194e-105	down	yes	2.23634	2.50903	2.62919	2.62881	7.63863	7.82867	8.16642	7.91785
rno04630	Environmental Information Processing	Signal transduction	JAK-STAT signaling pathway	0.000731835	0.00626876	ENSRNOG00000011696	Lifr	0.378143	-1.403	1.69901e-60	3.6133e-59	down	yes	1.58538	2.06605	1.85359	1.8187	4.8774	4.74217	5.22598	4.52206
rno04630	Environmental Information Processing	Signal transduction	JAK-STAT signaling pathway	0.000731835	0.00626876	ENSRNOG00000023664	Lepr	0.0618579	-4.0149	1.39597e-54	2.73914e-53	down	yes	0.0470098	0.0178144	0.0324678	0.043914	0.558945	0.587545	0.576681	0.559576
rno04630	Environmental Information Processing	Signal transduction	JAK-STAT signaling pathway	0.000731835	0.00626876	ENSRNOG00000003954	Il2rg	0.237948	-2.07128	2.2571e-11	1.39249e-10	down	yes	1.6533	0.583944	0.941983	0.749022	3.67819	3.99685	4.50154	4.33225
rno04630	Environmental Information Processing	Signal transduction	JAK-STAT signaling pathway	0.000731835	0.00626876	ENSRNOG00000020630	Il9r	0.0024499	-8.67306	5.82051e-06	2.3428e-05	down	yes	0	0	0	0	0.002739	0.043562	0.022529	0.094442
rno04630	Environmental Information Processing	Signal transduction	JAK-STAT signaling pathway	0.000731835	0.00626876	ENSRNOG00000058856	Tslp	0.0900259	-3.47352	1.54322e-05	5.9471e-05	down	yes	0	0.298532	0	0.297348	1.98368	2.61555	1.04904	0.970718
rno04630	Environmental Information Processing	Signal transduction	JAK-STAT signaling pathway	0.000731835	0.00626876	ENSRNOG00000006268	Ifnb1	0.000331408	-11.5591	1.95247e-05	7.44597e-05	down	yes	0	0	0	0	0.300404	0.521176	0.143604	0.241787
rno04630	Environmental Information Processing	Signal transduction	JAK-STAT signaling pathway	0.000731835	0.00626876	ENSRNOG00000005954	Il5ra	0.0607028	-4.04209	0.000388922	0.00126065	down	yes	0	0	0	0.01179	0.021221	0.052966	0.082575	0.037463
rno04630	Environmental Information Processing	Signal transduction	JAK-STAT signaling pathway	0.000731835	0.00626876	ENSRNOG00000018706	Il15ra	0.409395	-1.28844	0.00322534	0.00893012	down	yes	0.172674	0.152762	0.121385	0.113063	0.431801	0.14961	0.448275	0.337904
rno04630	Environmental Information Processing	Signal transduction	JAK-STAT signaling pathway	0.000731835	0.00626876	ENSRNOG00000047647	Il2ra	0.342204	-1.54707	0.0114947	0.0287179	down	yes	0.027047	0.054049	0.018004	0.051422	0.085082	0.119404	0.182307	0.053068

## Sheet: Table S5
TABLE S5. GO terms and associated genes shared across aging‑related processes.
ID	Name	Gene counts	Gene list
GO:0006955	immune response	14	Ccl20; Cd180; Cd28; Cd4; Cd74; Cd80; Bmp6; Pnp; Prg4; Thbs1; Tlr1; Tlr9; Tnfsf13; Tnfsf8
GO:0006954	inflammatory response	13	Bdkrb1; Ccl20; Ciita; Dpep1; Ecm1; Nlrp3; Ptafr; Thbs1; Tlr1; Tlr9; Bmp6; Vnn1; Selp
GO:0002544	chronic inflammatory response	2	Thbs1; Vnn1
GO:0007050	regulation of cell cycle	2	Ddit3; Thbs1

## Sheet: Table S6
TABLE S6. Predicted Stat3‑binding sites in gene promoters.
TF	Gene	Score	Relative Score	Start	End	Predicted sequence
Stat3	Thbs1	11.6287	0.952844	822	830	TGAATGGAA
	Ccl20	10.7792	0.94184	1523	1531	TTCTAGAAA
	Tlr9	10.5543	0.938926	194	202	TTCATGGAA
	Selp	10.246	0.934933	1086	1094	TTTTTGGAA
	Bmp6	8.39808	0.910994	1642	1650	TCCCTGGAA
	Tlr1	8.39808	0.910994	745	753	TCCCTGGAA
	Vnn1	7.14056	0.894703	1068	1076	TTAAGGGAA
